# Supplementary material for: A Novel Gene, OsRLCK191, Involved in Culm Strength Improving Lodging Resistance in Rice
Source: Int J Mol Sci. 2024 Nov 18;25(22):12382. doi: 10.3390/ijms252212382 (PMC11594765; doi:10.3390/ijms252212382)
Supplement: Supplementary file 1 [file ijms-25-12382-s001.zip]

Archive with 1 entries (1 files):
- ijms-3239294-supplementary.pdf
